# Supplementary material for: Electrophysiological Assessment of Newly Synthesized 2,3-Benzodiazepine Derivatives for Inhibiting the AMPA Receptor Channel
Source: Molecules. 2023 Aug 15;28(16):6067. doi: 10.3390/molecules28166067 (PMC10458471; doi:10.3390/molecules28166067)
Supplement: Supplementary file 1 [file molecules-28-06067-s001.zip]

Archive with 1 entries (1 files):
- molecules-2541521-supplementary.pdf
